# Supplementary material for: AGREEing on Nutritional Management of Patients with CKD—A Quality Appraisal of the Available Guidelines
Source: Nutrients. 2021 Feb 15;13(2):624. doi: 10.3390/nu13020624 (PMC7918946; doi:10.3390/nu13020624)
Supplement: Supplementary file 1 [file nutrients-13-00624-s001.zip]

Archive with 4 entries (3 files):
- nutrients-1050150-supplementary materials/
- nutrients-1050150-supplementary materials/Supplementary Figure S1.docx
- nutrients-1050150-supplementary materials/Supplementary File 1_Search strategy.docx
- nutrients-1050150-supplementary materials/Supplementary File 2.docx
